# Supplementary material for: A modified data normalization method for GC-MS-based metabolomics to minimize batch variation
Source: Springerplus. 2014 Aug 19;3:439. doi: 10.1186/2193-1801-3-439 (PMC4149678; doi:10.1186/2193-1801-3-439)
Supplement: Supplementary file 3 — Additional file 3: Table S3: The RSD value of entry 1 to 5 before and after normalization to reference samples. (XLSX 33 KB) [file 40064_2014_1152_MOESM3_ESM.xlsx]

## Sheet: Sheet1
Table S3: The RSD values before and after nomalization to reference sample.
		RSD, before normalization						RSD, after normalization						Changes in the RSD after nomalization
		Entry number						Entry number						Entry number
Sl. #	metabolite name	E1	E2	E3	E4	E5		E1	E2	E3	E4	E5		E1	E2	E3	E4	E5
1	? Tetrazolo[1,5-b]pyridazine, 6-chloro-	0.776377	0.65501	0.586063	0.641213	0.745014		0.859366	0.703387	0.449812	0.444723	0.589248		1	1	0	0	0		0	RSD decreased after normalization
2	? 2,4(1H,3H)-Pyrimidinedione, 6-methyl-5-nitro-	0.809647	0.83041	0.681139	0.669517	1.12045		0.57754	0.574492	0.65318	0.635248	1.01601		0	0	0	0	0		1	RSD increased after normalization
3	Isoleucine	0.343876	0.286312	0.263508	0.316991	0.538254		0.786815	0.608612	0.519296	0.655193	0.673076		1	1	1	1	1
4	? Propane, 1-(1-ethoxyethoxy)-	0.656302	0.471078	0.479943	0.505782	0.573937		0.506742	0.323963	0.490882	0.497898	0.572206		0	0	1	0	0
5	Borate	0.575565	0.565634	0.611326	0.965963	1.00638		0.655334	0.471799	0.552814	0.753516	1.18519		1	0	0	0	1
6	Unknown	1.46012	1.33345	1.24569	1.43245	1.58566		0.628593	0.594295	0.671289	0.673123	0.753572		0	0	0	0	0
7	Unknown	0.727884	0.985014	0.783151	0.762319	0.858373		0.750073	0.986063	0.841403	0.781557	0.83518		1	1	1	1	0
8	? Propanedioic acid	0.961365	0.667105	0.543967	0.592421	0.664608		0.631241	0.638703	0.640712	0.769455	0.769163		0	0	1	1	1
9	? Pentasiloxane, dodecamethyl-	0.354299	0.297184	0.414402	0.592344	0.575736		0.671062	0.52242	0.480396	0.7263	0.973183		1	1	1	1	1
10	Benzoic acid	0.588481	0.543332	0.671025	0.7588	0.530673		0.517177	0.453243	0.650556	0.729103	0.522353		0	0	0	0	0
11	Unknown	1.27677	0.647374	0.694613	0.709668	1.20699		1.27724	0.83486	0.908993	0.880827	1.36275		1	1	1	1	1
12	L-Serine	1.0541	1.06065	0.98608	1.1206	0.967166		1.1819	1.37923	0.957701	1.08207	1.20514		1	1	0	0	1
13	Unknown	0.924191	0.964574	0.865718	1.08129	0.828079		0.797163	0.887077	0.857382	1.05026	0.858999		0	0	0	0	1
14	Ethanolamine	0.680939	0.707679	0.670366	0.731723	0.746901		0.538214	0.569153	0.650278	0.684733	0.714833		0	0	0	0	0
15	2-Methyl-3-oxovaleric acid	0.520337	0.366663	0.402169	0.438354	0.504622		0.524257	0.36581	0.640204	0.649513	0.678135		1	0	1	1	1
16	Phosphoric acid	0.664551	0.741235	0.645262	0.642796	0.63428		0.759837	0.880279	0.717147	0.729688	0.713216		1	1	1	1	1
17	Glycerol	0.550465	0.482578	0.39063	1.30129	0.605622		0.505816	0.4018	0.35626	1.3622	0.545875		0	0	0	1	0
18	Threonine	0.756281	1.04911	0.820831	0.815952	0.87419		0.930625	1.32468	0.867674	0.84814	0.970739		1	1	1	1	1
19	Maleic acid	1.43156	1.44999	1.1475	1.35117	1.49507		1.05191	0.973002	0.63664	0.597948	0.869462		0	0	0	0	0
20	Glycine	0.948715	1.27409	0.935927	0.965226	1.28391		0.903748	1.30593	0.951775	0.953017	1.23819		0	1	1	0	0
21	Succinic acid	0.689297	0.820001	0.781227	0.713868	0.723236		0.692055	0.831557	0.718013	0.640277	0.687134		1	1	0	0	0
22	Unknown	0.658079	0.565143	0.723656	0.795408	0.578598		0.585677	0.56456	0.814931	0.891977	0.711268		0	0	1	1	1
23	Glyceric acid	0.687651	0.715207	0.63998	0.589823	0.642948		0.664765	0.709176	0.574716	0.507592	0.601322		0	0	0	0	0
24	Itaconic acid	0.922632	0.710449	0.741766	0.718018	0.892824		0.536282	0.420248	0.577064	0.542045	0.785718		0	0	0	0	0
25	? 2-Butenedioic acid (E)-	0.967152	1.01387	0.927825	0.819594	1.02106		0.719304	0.775014	0.591281	0.530019	0.749785		0	0	0	0	0
26	? Methylmaleic acid	0.879528	0.670735	0.768335	0.673004	0.873605		0.756455	0.511939	0.658335	0.532785	0.843644		0	0	0	0	0
27	Aspartic acid	0.895002	0.959674	1.02016	1.04889	0.728065		0.92034	1.06888	1.06475	1.14987	0.842907		1	1	1	1	1
28	Malic acid	1.26012	1.27699	1.19063	0.996397	1.08257		1.11397	1.13499	0.965373	0.788449	0.881882		0	0	0	0	0
29	Pyroglutamic acid	0.833759	0.909226	0.868996	0.72218	0.908579		0.839319	0.875962	0.927502	0.782099	0.846195		1	0	1	1	0
30	? D-glucofuranose	0.728428	0.729775	0.675884	0.712178	0.867025		0.665137	0.627111	0.492704	0.571861	0.683939		0	0	0	0	0
31	4-Aminobutyric acid	0.899874	0.990604	1.03897	0.855096	1.31079		0.830534	0.832532	0.722899	1.51812	0.832581		0	0	0	1	0
32	? ethylene	0.663582	0.665767	0.656411	0.627418	0.688667		0.561518	0.550813	0.487221	0.444073	0.561734		0	0	0	0	0
33	? 1-Propanol	0.533698	0.49417	0.563719	0.571171	1.26407		0.506177	0.53374	0.533511	0.567967	1.29257		0	1	0	0	1
34	D-Fructose	0.663044	0.727178	0.615517	0.579951	0.802266		0.616771	0.700931	0.498362	0.466536	0.686702		0	0	0	0	0
35	Unknown	0.803189	0.851992	0.887391	0.76861	0.635075		0.678895	0.770267	0.794171	0.850009	0.601645		0	0	0	1	0
36	Xylitol	0.101547	0.112284	0.108904	0.0929229	0.131946		0.099051	0.145452	0.136883	0.124523	0.172584		0	1	1	1	1
37	cis-Aconitic acid	0.891589	0.644271	0.680059	0.760439	0.776131		0.671903	0.575803	0.574718	0.6985	0.673163		0	0	0	0	0
38	? Ethanedioic acid	0.558365	0.684586	1.0445	1.65009	0.786492		0.861456	0.831435	0.836515	1.36072	0.669497		1	1	0	0	0
39	? Benzene	0.963779	1.10185	0.926746	0.835138	1.02999		0.82458	0.823526	0.557037	0.759317	0.563221		0	0	0	0	0
40	EITTMS_N12C_ATHR_1770.9_1135EC25_	0.591612	0.593462	0.807183	0.812463	0.620523		0.585671	0.443576	0.459572	0.468604	0.404453		0	0	0	0	0
41	? 1,3-Dioxolane	0.542309	0.724507	0.750505	0.721592	0.657554		0.523751	0.577116	0.595435	0.568127	0.644383		0	0	0	0	0
42	Citric acid	0.71376	0.830731	0.735259	0.639014	0.764691		0.955286	1.09852	0.873542	0.714448	0.873938		1	1	1	1	1
43	Isocitric acid	0.748595	0.884188	0.848654	0.716368	0.845767		1.12596	1.25668	1.11681	0.883364	1.06231		1	1	1	1	1
44	? 5-Androsten-3�-ol-17-one	1.0278	0.871085	0.83304	0.781262	1.05217		1.07499	0.944517	0.763481	0.745661	0.965182		1	1	0	0	0
45	Fructose, derivative #1	0.6991	0.646906	0.574703	0.58731	0.590939		0.624994	0.580151	0.497497	0.503809	0.51626		0	0	0	0	0
46	? 2-Butenoic acid	0.52733	0.603606	1.33198	1.15552	1.55638		0.538839	0.500759	1.02446	0.794431	1.1844		1	0	0	0	0
47	? 2,4-Bishydroxybutanoic acid	0.701063	0.652879	0.579996	0.574084	0.580676		0.608299	0.565782	0.486744	0.473822	0.495123		0	0	0	0	0
48	Galactose, derivative #1	0.684091	0.611726	0.556871	0.518773	0.587977		0.799809	0.729678	0.630178	0.639207	0.664906		1	1	1	1	1
49	D-Xylofuranose	0.829196	0.790517	0.811782	0.816253	0.821708		0.79919	0.745088	0.894395	0.876135	0.871199		0	0	1	1	1
50	Glucose	0.720992	0.725484	0.598818	0.680581	0.664943		0.577292	0.569697	0.600891	0.680521	0.662933		0	0	1	0	0
51	Glycerol	1.49712	1.18888	1.17641	1.30683	1.09935		2.63602	1.7174	1.73556	1.97844	1.62923		1	1	1	1	1
52	? 2-Benzothiophen-4-one	0.46366	0.453157	0.669195	0.706411	0.60911		0.462233	0.403287	0.488333	0.650479	0.811303		0	0	0	0	1
53	Erythrose	0.446442	0.435661	0.62508	0.639908	0.542046		0.433961	0.371481	0.444713	0.567817	0.70077		0	0	0	0	1
54	Benzenamine	0.578842	0.606016	0.704438	0.815548	0.577937		0.569496	0.505704	0.602148	0.76779	1.13025		0	0	0	0	1
55	Mannitol	0.849555	0.62203	1.1351	1.1588	1.0813		0.87845	0.629622	1.08433	1.10795	1.05716		1	1	0	0	0
56	? 3,8-Dioxa-2,9-disiladecane	0.416438	0.428369	0.477221	0.491655	0.517643		0.366126	0.352515	0.415932	0.454244	0.578568		0	0	0	0	1
57	Vanadium	0.648157	0.582206	0.643378	0.632102	0.691408		0.662184	0.592268	0.609907	0.60407	0.675753		1	1	0	0	0
58	Pyrido[3,4-d]pyrimidin-4(3H)-one	0.59564	0.54739	0.890599	0.984015	0.555521		0.509319	0.449263	0.654565	0.780513	1.15063		0	0	0	0	1
59	? Idofuranuronic acid	0.867496	0.873884	0.823864	0.764671	0.81665		0.799643	0.864542	0.765193	0.827696	0.652728		0	0	0	1	0
60	Unknown	0.948397	0.901381	0.917618	0.928711	0.859826		0.7477	0.832608	0.715784	0.698171	0.893464		0	0	0	0	1
61	2,3,4-Trihydroxybutyric acid	0.926083	1.59104	0.881816	0.613335	0.901871		0.810669	1.4036	0.785637	0.555331	0.862074		0	0	0	0	0
62	Pyrido[3,4-d]pyrimidin-4(3H)-one	0.766214	0.726894	1.43856	1.28332	1.37232		0.708265	0.771612	1.39818	1.20146	1.25475		0	1	0	0	0
63	? Trifluoroacetyl-tris(trimethylsilyl)silane	0.872444	0.725593	0.766084	0.83324	0.756107		0.875894	0.787169	0.790389	0.831971	0.700549		1	1	1	0	0
64	Gluconic acid	0.782376	2.86783	0.965873	0.755462	0.789661		0.813717	2.57783	0.91356	0.720033	0.778968		1	0	0	0	0
65	? 6H-Dibenzo(b,d)pyran-1-ol	0.520569	0.477799	0.452655	0.45618	0.421106		0.498522	0.457051	0.6565	0.614329	0.712605		0	0	1	1	1
66	EITTMS_N12C_ATHR_2021.5_1135EC44_	0.672162	0.645521	0.540776	0.619696	0.584695		0.794884	0.809495	0.650995	0.79464	0.730782		1	1	1	1	1
67	Saccharic acid	0.585645	0.496653	0.420706	0.485045	0.625256		0.786589	0.726364	0.571141	0.652955	0.697106		1	1	1	1	1
68	myo-Inositol	0.595143	0.567787	0.491942	0.515203	0.589871		0.53792	0.510844	0.420639	0.445321	0.537259		0	0	0	0	0
69	? Benzo[1,2-c:3,4-c':5,6-c'']tris[1,2,5]oxadiazole	0.532831	0.435411	0.382406	0.480529	0.88692		0.503654	0.372274	0.290898	0.435443	0.898484		0	0	0	0	1
70	Stearic acid	0.79501	0.778638	0.739464	0.732523	0.721615		0.483343	0.366923	0.522398	0.474339	0.563835		0	0	0	0	0
71	? Phenol	1.26959	1.55866	1.23574	1.49527	1.71322		1.32679	1.30143	1.15155	1.38759	1.21697		1	0	0	0	0
72	Mannose	0.845812	0.738435	0.676643	0.757672	0.802304		0.833926	0.72157	0.59636	0.670095	0.73848		0	0	0	0	0
73	? D-mannopyranuronic acid	0.54855	0.517604	0.424387	0.457593	0.611993		0.624895	0.603364	0.452269	0.48523	0.630399		1	1	1	1	1
74	Mannose	0.635844	0.534583	0.524393	0.511673	0.781386		0.56918	0.452372	0.398932	0.413381	0.760765		0	0	0	0	0
75	d-Gluconic acid	0.711627	0.562742	0.559367	0.616475	0.644276		0.4509	0.357648	0.579399	0.671712	0.698723		0	0	1	1	1
76	2-Hexenoic acid	0.693303	0.643152	0.659178	0.699965	0.793551		0.914777	0.932346	0.76891	0.828633	0.922042		1	1	1	1	1
77	? 1,3,5-Triazine	0.718677	0.49741	0.528606	0.548168	0.627721		0.473995	0.290695	0.502055	0.525492	0.618131		0	0	0	0	0
78	Glucopyranoside	0.748578	0.545233	0.553583	0.59044	0.630144		0.542304	0.366098	0.476461	0.495319	0.557834		0	0	0	0	0
79	Uridine	0.765745	0.548482	0.561992	0.539949	0.630023		0.532619	0.347137	0.469761	0.444368	0.562744		0	0	0	0	0
80	Sucrose	0.778582	0.555142	0.574182	0.60398	0.631753		0.554759	0.357366	0.46798	0.481222	0.539812		0	0	0	0	0
81	Unknown	0.632458	0.565354	0.515794	0.557678	0.761399		0.648989	0.585265	0.416186	0.423487	0.72292		1	1	0	0	0
82	Unknown	0.608942	0.579038	0.62407	0.558286	0.723554		0.541821	0.469181	0.52748	0.448604	0.641445		0	0	0	0	0
83	? Arabinofuranose	0.795489	0.598502	0.713773	0.585156	0.643661		0.785919	0.593062	0.656252	0.491164	0.612974		0	0	0	0	0
84	Unknown	0.968494	1.04341	1.0134	0.948432	1.01825		0.868428	1.10484	0.723796	0.660142	0.805916		0	1	0	0	0
85	? Melezitose	0.76295	0.925121	0.886136	1.14625	0.915082		0.721278	1.12116	0.788826	1.15731	0.889101		0	1	0	1	0
86	? Arabinofuranose	1.68753	0.599713	0.961165	0.456286	0.501163		1.58299	0.696471	0.960966	0.471122	0.544932		0	1	0	1	1
87	? Naringenin-7-O-glucoside	0.782185	0.882992	0.885961	0.900677	0.93759		0.757637	0.949071	0.756967	0.810638	0.88178		0	1	0	0	0
88	Unknown	1.21803	0.780603	0.773961	0.660914	0.65732		1.18327	1.09646	0.814795	0.731645	0.725878		0	1	1	1	1
89	Maltose	0.61036	0.519723	0.430394	0.407466	0.491032		0.736203	0.641393	0.550015	0.526104	0.547114		1	1	1	1	1
90	Benzoic acid	0.671852	0.581289	0.516497	0.622314	0.656772		0.665259	0.565283	0.451674	0.571511	0.626028		0	0	0	0	0
91	ethylene	0.838755	0.839331	0.84302	0.981942	1.01505		0.829258	0.817999	0.82703	0.88749	0.974726		0	0	0	0	0
92	? L-idopyranuronic acid	0.52073	0.408057	0.436615	0.408002	0.493532		0.512602	0.377457	0.439211	0.419618	0.544684		0	0	1	1	1
93	Mannose	0.67752	0.64565	0.621005	0.602676	0.714699		0.705517	0.647105	0.594897	0.555529	0.625884		1	1	0	0	0
94	Methylcitric acid	1.45687	1.44266	1.71203	1.36398	1.55695		2.21615	1.16667	1.27436	0.970665	1.00002		1	0	0	0	0
95	? 1,3-Dipentyl-heptabarbital	0.742484	0.675015	0.697799	0.835681	0.718825		0.727218	0.623208	0.657042	0.744543	0.672717		0	0	0	0	0
96	Unknown	0.405343	0.608685	0.735307	0.71102	0.715167		1.07536	0.897091	0.66486	0.746266	0.744018		1	1	0	1	1
97	? 1,3-Dipentyl-heptabarbital	1.31456	1.12167	1.46962	1.46448	1.69078		0.961439	0.585772	0.970277	0.934643	1.89901		0	0	0	0	1
98	? Apigenin-7-O-glucoside	1.31119	1.12902	1.32796	1.49732	1.68702		0.910131	0.561062	0.906169	0.816941	1.38874		0	0	0	0	0
